# Supplementary material for: Definition of an Inflammatory Biomarker Signature in Plasma-Derived Extracellular Vesicles of Glioblastoma Patients
Source: Biomedicines. 2022 Jan 7;10(1):125. doi: 10.3390/biomedicines10010125 (PMC8773644; doi:10.3390/biomedicines10010125)
Supplement: Supplementary file 1 [file biomedicines-10-00125-s001.zip]

Archive with 1 entries (1 files):
- biomedicines-1490796-supplementary.pdf
